# Supplementary material for: Engineered Human Dendritic Cell Exosomes as Effective Delivery System for Immune Modulation
Source: Int J Mol Sci. 2023 Jul 11;24(14):11306. doi: 10.3390/ijms241411306 (PMC10379002; doi:10.3390/ijms241411306)
Supplement: Supplementary file 1 [file ijms-24-11306-s001.zip]

Archive with 1 entries (1 files):
- ijms-2334285-supplementary.pdf
